# Supplementary material for: The Assessment of Dietary Organic Zinc on Zinc Homeostasis, Antioxidant Capacity, Immune Response, Glycolysis and Intestinal Microbiota in White Shrimp (Litopenaeus vannamei Boone, 1931)
Source: Antioxidants (Basel). 2022 Jul 29;11(8):1492. doi: 10.3390/antiox11081492 (PMC9405169; doi:10.3390/antiox11081492)
Supplement: Supplementary file 1 [file antioxidants-11-01492-s001.zip]

Archive with 1 entries (1 files):
- antioxidants-1792216-supplementary.pdf
